# Supplementary material for: First record of the genus Dialarnaca Gorochov, 2005 from China, with description of two new species (Orthoptera, Gryllacrididae, Gryllacridinae)
Source: Zookeys. 2016 Feb 1;(558):1–8. doi: 10.3897/zookeys.558.6165 (PMC4768278; doi:10.3897/zookeys.558.6165)
Supplement: XML Treatment for Dialarnaca [file zookeys.558.6165-treatment1.xml]

<!DOCTYPE tp:taxon-treatment
  PUBLIC "-//TaxonX//DTD Taxonomic Treatment Publishing DTD v0 20100105//EN" "tax-treatment-NSO.dtd">
<tp:taxon-treatment xmlns:tp="http://www.plazi.org/taxpub"><tp:treatment-meta><kwd-group><label>Taxon classification</label><kwd><named-content content-type="kingdom">Animalia</named-content></kwd><kwd><named-content content-type="order">Orthoptera</named-content></kwd><kwd><named-content content-type="family">Gryllacrididae</named-content></kwd></kwd-group><mixed-citation publication-type="journal"><person-group><name><surname>Shi</surname><given-names>Fu-Ming</given-names></name><name><surname>Bian</surname><given-names>Xun</given-names></name><name><surname>Guo</surname><given-names>Li-Ying</given-names></name></person-group><article-title>First record of the genus <italic><tp:taxon-name><tp:taxon-name-part taxon-name-part-type="genus">Dialarnaca</tp:taxon-name-part></tp:taxon-name></italic> Gorochov, 2005 from China, with description of two new species (<tp:taxon-name><tp:taxon-name-part taxon-name-part-type="order">Orthoptera</tp:taxon-name-part></tp:taxon-name>, <tp:taxon-name><tp:taxon-name-part taxon-name-part-type="family">Gryllacrididae</tp:taxon-name-part></tp:taxon-name>, <tp:taxon-name><tp:taxon-name-part taxon-name-part-type="subfamily">Gryllacridinae</tp:taxon-name-part></tp:taxon-name>)</article-title><source>Zookeys</source><day>1</day><month>2</month><year>2016</year><volume>2016</volume><issue>558</issue><fpage>1</fpage><lpage>8</lpage><pub-id pub-id-type="doi">10.3897/zookeys.558.6165</pub-id></mixed-citation></tp:treatment-meta><tp:nomenclature><label>Genus</label><tp:taxon-name>
            <tp:taxon-name-part taxon-name-part-type="genus">Dialarnaca</tp:taxon-name-part>
          </tp:taxon-name><tp:taxon-authority>Gorochov, 2005</tp:taxon-authority><tp:nomenclature-citation-list><tp:nomenclature-citation><tp:taxon-name><tp:taxon-name-part taxon-name-part-type="genus">Dialarnaca</tp:taxon-name-part></tp:taxon-name><comment>: <xref ref-type="bibr" rid="B1">Gorochov 2005</xref>: 821 (English translation by Entomological Review: 931).</comment></tp:nomenclature-citation></tp:nomenclature-citation-list></tp:nomenclature><tp:treatment-sec sec-type="Type species"><title>Type species.</title><p>
            <italic><tp:taxon-name><tp:taxon-name-part taxon-name-part-type="genus">Dialarnaca</tp:taxon-name-part> <tp:taxon-name-part taxon-name-part-type="species">roseola</tp:taxon-name-part></tp:taxon-name></italic> Gorochov, 2005, by original designation.</p></tp:treatment-sec><tp:treatment-sec sec-type="Description"><title>Description.</title><p>Body medium, form slender. Eyes kidney-shaped, prominent; ocelli small, inconspicuous. Humeral sinus of <abbrev xmlns:xlink="http://www.w3.org/1999/xlink" xlink:title="the straight-line distance from the anterior margin of pronotum to posterior margin" xlink:type="simple">pronotum</abbrev> distinct. Tegmina and hind wings developed, far surpassing apices of hind femora; M vein of tegmina simple, free, not united with R vein. Fore coxae with one small spine; fore and middle femora unarmed on ventral surface, tibiae with five pairs of movable ventral spines (including a pair of apical spines); middle tibiae with an inner apical spine on dorsal surface. Hind femora with two rows of minute spines on ventral surface; tibiae with two rows of spines on dorsal surface, subapices with 1 pair of spines on ventral surface, apices with one pair of dorsal spines, the inner one obviously longer than outer one, and two pairs of ventral spines. Second and third abdominal tergites with two rows of transverse stridulatory teeth on lateral margins separately. MALE: ninth abdominal tergite without any hook, centre of posterior margin with a large tubercular process, the angular apex of which slightly directing downwards; tenth abdominal tergite in the form of transverse sclerite, posterior area projecting backwards, membranous, the apex with 1 pair of heavily sclerotized hooks, which curved upwards; subgenital plate variable with well-developed styli; genitalia entirely membranous. FEMALE: posterior area of seventh abdominal sternite projecting backwards; basal area of subgenital plate with numerous rugulae.</p><!--PageBreak--></tp:treatment-sec><tp:treatment-sec sec-type="Diagnosis"><title>Diagnosis.</title><p>The genus can be identified by the following characters: male ninth abdominal tergite without any process, posterior area of tenth abdominal tergite membranous with one pair of sclerotized apical hooks, which curved upwards. Because only one female is known, the diagnosis of the genus is insufficient.</p></tp:treatment-sec><tp:treatment-sec sec-type="Key to the species of Dialarnaca"><title>Key to the species of <italic><tp:taxon-name><tp:taxon-name-part taxon-name-part-type="genus">Dialarnaca</tp:taxon-name-part></tp:taxon-name></italic></title><table-wrap content-type="key" position="anchor" orientation="portrait"><table id="TID0EXEAC" rules="all"><tbody><tr><td rowspan="1" colspan="1">1</td><td rowspan="1" colspan="1">Apical area of male cerci curly, styli shorter (0.23–0.24 mm), about 3.92–4.43 times shorter than the length of male subgenital plate along the midline</td><td rowspan="1" colspan="1">
                    <bold><italic><tp:taxon-name><tp:taxon-name-part taxon-name-part-type="genus">Dialarnaca</tp:taxon-name-part> <tp:taxon-name-part taxon-name-part-type="species">longicerca</tp:taxon-name-part></tp:taxon-name></italic> sp. n.</bold>
                  </td></tr><tr><td rowspan="1" colspan="1">–</td><td rowspan="1" colspan="1">Male cerci straight, styli longer, about 2.33–2.47 times shorter than the length of male subgenital plate along the midline</td><td rowspan="1" colspan="1"><bold>2</bold></td></tr><tr><td rowspan="1" colspan="1">2</td><td rowspan="1" colspan="1">Posterior area of male subgenital plate slightly projected, posterior margin shallowly concave in the middle</td><td rowspan="1" colspan="1">
                      <bold><tp:taxon-name><tp:taxon-name-part taxon-name-part-type="genus">Dialarnaca</tp:taxon-name-part> <tp:taxon-name-part taxon-name-part-type="species">roseola</tp:taxon-name-part></tp:taxon-name></bold>
                  </td></tr><tr><td rowspan="1" colspan="1">–</td><td rowspan="1" colspan="1">Posterior area of male subgenital plate trapezoidal projected, posterior margin nearly straight</td><td rowspan="1" colspan="1">
                    <bold><italic><tp:taxon-name><tp:taxon-name-part taxon-name-part-type="genus">Dialarnaca</tp:taxon-name-part> <tp:taxon-name-part taxon-name-part-type="species">zhoui</tp:taxon-name-part></tp:taxon-name></italic> sp. n.</bold>
                  </td></tr></tbody></table></table-wrap></tp:treatment-sec><ref-list><ref id="B1"><mixed-citation xmlns:xlink="http://www.w3.org/1999/xlink" xlink:type="simple">
          <person-group><name name-style="western"><surname>Gorochov</surname><given-names>AV</given-names></name></person-group> (<year>2005</year>) <article-title>Contributions to the fauna and taxonomy of the <tp:taxon-name><tp:taxon-name-part taxon-name-part-type="superfamily">Stenopelmatoidea</tp:taxon-name-part></tp:taxon-name> (<tp:taxon-name><tp:taxon-name-part taxon-name-part-type="order">Orthoptera</tp:taxon-name-part></tp:taxon-name>) of Indochina and some other territories: VI.</article-title> <source>Entomologicheskoe Obozrenie</source> <volume>84</volume>(<issue>4</issue>): <fpage>806</fpage>–<lpage>825</lpage>. <comment>[In Russian; English translation: Entomological Review 85(8): 918–933]</comment></mixed-citation></ref></ref-list></tp:taxon-treatment>
