# Supplementary material for: First record of the genus Dialarnaca Gorochov, 2005 from China, with description of two new species (Orthoptera, Gryllacrididae, Gryllacridinae)
Source: Zookeys. 2016 Feb 1;(558):1–8. doi: 10.3897/zookeys.558.6165 (PMC4768278; doi:10.3897/zookeys.558.6165)
Supplement: XML Treatment for Dialarnaca longicerca [file zookeys.558.6165-treatment2.xml]

<!DOCTYPE tp:taxon-treatment
  PUBLIC "-//TaxonX//DTD Taxonomic Treatment Publishing DTD v0 20100105//EN" "tax-treatment-NSO.dtd">
<tp:taxon-treatment xmlns:tp="http://www.plazi.org/taxpub"><tp:treatment-meta><kwd-group><label>Taxon classification</label><kwd><named-content content-type="kingdom">Animalia</named-content></kwd><kwd><named-content content-type="order">Orthoptera</named-content></kwd><kwd><named-content content-type="family">Gryllacrididae</named-content></kwd></kwd-group><mixed-citation publication-type="journal"><person-group><name><surname>Shi</surname><given-names>Fu-Ming</given-names></name><name><surname>Bian</surname><given-names>Xun</given-names></name><name><surname>Guo</surname><given-names>Li-Ying</given-names></name></person-group><article-title>First record of the genus <italic><tp:taxon-name><tp:taxon-name-part taxon-name-part-type="genus">Dialarnaca</tp:taxon-name-part></tp:taxon-name></italic> Gorochov, 2005 from China, with description of two new species (<tp:taxon-name><tp:taxon-name-part taxon-name-part-type="order">Orthoptera</tp:taxon-name-part></tp:taxon-name>, <tp:taxon-name><tp:taxon-name-part taxon-name-part-type="family">Gryllacrididae</tp:taxon-name-part></tp:taxon-name>, <tp:taxon-name><tp:taxon-name-part taxon-name-part-type="subfamily">Gryllacridinae</tp:taxon-name-part></tp:taxon-name>)</article-title><source>Zookeys</source><day>1</day><month>2</month><year>2016</year><volume>2016</volume><issue>558</issue><fpage>1</fpage><lpage>8</lpage><pub-id pub-id-type="doi">10.3897/zookeys.558.6165</pub-id></mixed-citation></tp:treatment-meta><tp:nomenclature><tp:taxon-name>
            <tp:taxon-name-part taxon-name-part-type="genus">Dialarnaca</tp:taxon-name-part>
            <tp:taxon-name-part taxon-name-part-type="species">longicerca</tp:taxon-name-part>
            <object-id xmlns:xlink="http://www.w3.org/1999/xlink" content-type="zoobank" xlink:type="simple">http://zoobank.org/329CD64A-FCCF-4FDD-AD33-84D37D974C72</object-id>
          </tp:taxon-name><tp:taxon-authority>Shi &amp; Bian</tp:taxon-authority><tp:taxon-status xmlns:xlink="http://www.w3.org/1999/xlink" xlink:type="simple">sp. n.</tp:taxon-status><xref ref-type="fig" rid="F1">Map 1</xref><xref ref-type="fig" rid="F2">, Figs 1–11</xref><xref ref-type="fig" rid="F4">, 18–19</xref></tp:nomenclature><tp:treatment-sec sec-type="material"><title>Type material.</title><p>Holotype: male, pinned, China, Hainan, Changjiang, Bawangling, 26 May 2014, coll. by Jiao Jiao. Paratypes: 1 male and 1 female, pinned, China, Hainan, Changjiang, Bawangling, 13 July 2010, coll. by Ming Qiu and Rui-Lian Li.</p></tp:treatment-sec><tp:treatment-sec sec-type="Diagnosis"><title>Diagnosis.</title><p>This species differs from the <italic><tp:taxon-name><tp:taxon-name-part taxon-name-part-type="genus">Dialarnaca</tp:taxon-name-part> <tp:taxon-name-part taxon-name-part-type="species">roseola</tp:taxon-name-part></tp:taxon-name></italic> Gorochov, 2005 in body green, male cerci longer and apical area curled, posterior margin of male subgenital plate slightly concave in the middle, styli shorter.</p></tp:treatment-sec><tp:treatment-sec sec-type="Description"><title>Description.</title><p>Male. The following characters are in addition to those given in the generic description. Fastigium verticis broad, about 1.5–1.7 times as wide as scape (Fig. <xref ref-type="fig" rid="F2">2</xref>). Eyes ovoid; ocelli inconspicuous. Scape about as long as length of eyes, pedicel approximately half as long as scape (Fig. <xref ref-type="fig" rid="F2">2</xref>). Anterior margin of <abbrev xmlns:xlink="http://www.w3.org/1999/xlink" xlink:title="the straight-line distance from the anterior margin of pronotum to posterior margin" xlink:type="simple">pronotum</abbrev> projected in the middle, posterior margin almost truncate, lateral lobes longer than high (Figs <xref ref-type="fig" rid="F2">1</xref>, <xref ref-type="fig" rid="F2">3</xref>). Hind femora with 5–6 spines on internal margin of ventral surface, external margin with 6–8 spines; tibiae with 5–6 spines on internal margin and seven spines on external margin of dorsal surface. Apical area of ninth abdominal tergite with 1 tubercular process in the middle, which slightly directing downwards; posterior margin of tenth abdominal tergite with one pair of long triangular hooks in the middle, which curved upwards, its apices directing forwards (Figs <xref ref-type="fig" rid="F2">4–6</xref>, <xref ref-type="fig" rid="F4">18–19</xref>). Cerci about 4.3–4.4 mm, longer than in other species of the genus, apical area curly, apices obtuse (Fig. <xref ref-type="fig" rid="F2">5</xref>). Subgenital plate broader than long, anterior margin nearly straight, posterior margin slightly concave in the middle; styli about 0.23–0.24 mm, shorter than in other species of the genus, cylindrical, located on lateral margins of subgenital plate near apex (Fig. <xref ref-type="fig" rid="F2">4</xref>).</p><fig id="F2" position="float" orientation="portrait"><label>Figures 1–11.</label><caption><p>
          <italic><tp:taxon-name><tp:taxon-name-part taxon-name-part-type="genus">Dialarnaca</tp:taxon-name-part> <tp:taxon-name-part taxon-name-part-type="species">longicerca</tp:taxon-name-part></tp:taxon-name></italic> sp. n.: <bold>1–6</bold> male <bold>7–11</bold> female. <bold>1, 7</bold> head and <abbrev xmlns:xlink="http://www.w3.org/1999/xlink" xlink:title="the straight-line distance from the anterior margin of pronotum to posterior margin" xlink:type="simple">pronotum</abbrev> in dorsal view <bold>2, 8</bold> head in frontal view <bold>3, 9</bold> head and <abbrev xmlns:xlink="http://www.w3.org/1999/xlink" xlink:title="the straight-line distance from the anterior margin of pronotum to posterior margin" xlink:type="simple">pronotum</abbrev> in lateral view <bold>4, 11</bold> apex of abdomen in ventral view <bold>5, 6</bold> apex of abdomen in ventro-lateral view <bold>10</bold> apex of abdomen in lateral view.</p></caption><graphic xmlns:xlink="http://www.w3.org/1999/xlink" xlink:href="zookeys-558-001-g002.jpg" position="float" orientation="portrait" xlink:type="simple" id="oo_75649.jpg"/></fig><p>Female. Differs from male in following characters: cerci slender, apices acute. Seventh abdominal sternite long, both sides of four fifths apical area slightly concave, posterior area projecting backwards, centre of posterior margin slightly concave (Figs <xref ref-type="fig" rid="F2">10–11</xref>). Subgenital plate longer than broad, basal area semimembranous, with abundant fine stripes, posterior margin obtuse-angular. Ovipositor longer than hind femora, distinctly upcurved, apices obliquely roundly cutting (Fig. <xref ref-type="fig" rid="F2">10</xref>).</p><p>Coloration. Body green. Eyes black-brown. Apices of hooks of tenth abdominal tergite blackish.</p></tp:treatment-sec><tp:treatment-sec sec-type="Measurements"><title>Measurements</title><p>
            <bold>(mm).</bold> Male: <abbrev xmlns:xlink="http://www.w3.org/1999/xlink" xlink:title="the distance from the apex of fastigium verticis to the apex of tegmina" xlink:type="simple">body w/wings</abbrev> 33.2–34.0, <abbrev xmlns:xlink="http://www.w3.org/1999/xlink" xlink:title="in male, the distance from the apex of fastigium verticis to the posterior margin of tenth abdominal tergite, in female, the distance from the apex of fastigium verticis to the apex of epiproct" xlink:type="simple">body w/o wings</abbrev> 18.7–20.5, <abbrev xmlns:xlink="http://www.w3.org/1999/xlink" xlink:title="the straight-line distance from the anterior margin of pronotum to posterior margin" xlink:type="simple">pronotum</abbrev> 4.5–5.0, <abbrev xmlns:xlink="http://www.w3.org/1999/xlink" xlink:title="the distance from the base of tegmen to apex" xlink:type="simple">tegmen</abbrev> 28.7–29.2, <abbrev xmlns:xlink="http://www.w3.org/1999/xlink" xlink:title="the distance from the base of hind femur to the apex of genicular lobe" xlink:type="simple">hind femur</abbrev> 11.8–12.4; female: <abbrev xmlns:xlink="http://www.w3.org/1999/xlink" xlink:title="the distance from the apex of fastigium verticis to the apex of tegmina" xlink:type="simple">body w/<!--PageBreak--><!--PageBreak-->wings</abbrev> 34.0, <abbrev xmlns:xlink="http://www.w3.org/1999/xlink" xlink:title="in male, the distance from the apex of fastigium verticis to the posterior margin of tenth abdominal tergite, in female, the distance from the apex of fastigium verticis to the apex of epiproct" xlink:type="simple">body w/o wings</abbrev> 21.2, <abbrev xmlns:xlink="http://www.w3.org/1999/xlink" xlink:title="the straight-line distance from the anterior margin of pronotum to posterior margin" xlink:type="simple">pronotum</abbrev> 5.3, <abbrev xmlns:xlink="http://www.w3.org/1999/xlink" xlink:title="the distance from the base of tegmen to apex" xlink:type="simple">tegmen</abbrev> 28.0, <abbrev xmlns:xlink="http://www.w3.org/1999/xlink" xlink:title="the distance from the base of hind femur to the apex of genicular lobe" xlink:type="simple">hind femur</abbrev> 11.7, <abbrev xmlns:xlink="http://www.w3.org/1999/xlink" xlink:title="the distance from the base of subgenital plate to the apex of ovipositor" xlink:type="simple">ovipositor</abbrev> 14.0.</p></tp:treatment-sec><tp:treatment-sec sec-type="Distribution"><title>Distribution.</title><p>China (Hainan).</p><fig id="F1" position="float" orientation="portrait"><label>Map 1.</label><caption><p>Distribution of <italic><tp:taxon-name><tp:taxon-name-part taxon-name-part-type="genus">Dialarnaca</tp:taxon-name-part></tp:taxon-name></italic> species.</p></caption><graphic xmlns:xlink="http://www.w3.org/1999/xlink" xlink:href="zookeys-558-001-g001.jpg" position="float" orientation="portrait" xlink:type="simple" id="oo_75650.jpg"/></fig></tp:treatment-sec><tp:treatment-sec sec-type="Etymology"><title>Etymology.</title><p>The name is derived from the longer cerci of male.</p></tp:treatment-sec><tp:treatment-sec><!--Section generated to contain objects referenced in tp:taxon-treatment.--><fig id="F4" position="float" orientation="portrait"><label>Figures 18–21.</label><caption><p>Hooks of male tenth abdominal tergite in <italic><tp:taxon-name><tp:taxon-name-part taxon-name-part-type="genus">Dialarnaca</tp:taxon-name-part></tp:taxon-name></italic> spp. <bold>18–19</bold> <italic><tp:taxon-name><tp:taxon-name-part taxon-name-part-type="genus">Dialarnaca</tp:taxon-name-part> <tp:taxon-name-part taxon-name-part-type="species">longicerca</tp:taxon-name-part></tp:taxon-name></italic> sp. n. <bold>20–21</bold> <italic><tp:taxon-name><tp:taxon-name-part taxon-name-part-type="genus">Dialarnaca</tp:taxon-name-part> <tp:taxon-name-part taxon-name-part-type="species">zhoui</tp:taxon-name-part></tp:taxon-name></italic> sp. n. <bold>18, 21</bold> apical view <bold>19, 21</bold> lateral view.</p></caption><graphic xmlns:xlink="http://www.w3.org/1999/xlink" xlink:href="zookeys-558-001-g004.jpg" position="float" orientation="portrait" xlink:type="simple" id="oo_75652.jpg"/></fig></tp:treatment-sec></tp:taxon-treatment>
