# Supplementary material for: First record of the genus Dialarnaca Gorochov, 2005 from China, with description of two new species (Orthoptera, Gryllacrididae, Gryllacridinae)
Source: Zookeys. 2016 Feb 1;(558):1–8. doi: 10.3897/zookeys.558.6165 (PMC4768278; doi:10.3897/zookeys.558.6165)
Supplement: XML Treatment for Dialarnaca zhoui [file zookeys.558.6165-treatment3.xml]

<!DOCTYPE tp:taxon-treatment
  PUBLIC "-//TaxonX//DTD Taxonomic Treatment Publishing DTD v0 20100105//EN" "tax-treatment-NSO.dtd">
<tp:taxon-treatment xmlns:tp="http://www.plazi.org/taxpub"><tp:treatment-meta><kwd-group><label>Taxon classification</label><kwd><named-content content-type="kingdom">Animalia</named-content></kwd><kwd><named-content content-type="order">Orthoptera</named-content></kwd><kwd><named-content content-type="family">Gryllacrididae</named-content></kwd></kwd-group><mixed-citation publication-type="journal"><person-group><name><surname>Shi</surname><given-names>Fu-Ming</given-names></name><name><surname>Bian</surname><given-names>Xun</given-names></name><name><surname>Guo</surname><given-names>Li-Ying</given-names></name></person-group><article-title>First record of the genus <italic><tp:taxon-name><tp:taxon-name-part taxon-name-part-type="genus">Dialarnaca</tp:taxon-name-part></tp:taxon-name></italic> Gorochov, 2005 from China, with description of two new species (<tp:taxon-name><tp:taxon-name-part taxon-name-part-type="order">Orthoptera</tp:taxon-name-part></tp:taxon-name>, <tp:taxon-name><tp:taxon-name-part taxon-name-part-type="family">Gryllacrididae</tp:taxon-name-part></tp:taxon-name>, <tp:taxon-name><tp:taxon-name-part taxon-name-part-type="subfamily">Gryllacridinae</tp:taxon-name-part></tp:taxon-name>)</article-title><source>Zookeys</source><day>1</day><month>2</month><year>2016</year><volume>2016</volume><issue>558</issue><fpage>1</fpage><lpage>8</lpage><pub-id pub-id-type="doi">10.3897/zookeys.558.6165</pub-id></mixed-citation></tp:treatment-meta><tp:nomenclature><tp:taxon-name>
            <tp:taxon-name-part taxon-name-part-type="genus">Dialarnaca</tp:taxon-name-part>
            <tp:taxon-name-part taxon-name-part-type="species">zhoui</tp:taxon-name-part>
            <object-id xmlns:xlink="http://www.w3.org/1999/xlink" content-type="zoobank" xlink:type="simple">http://zoobank.org/085D18ED-EC36-490F-8786-BB88548DA126</object-id>
          </tp:taxon-name><tp:taxon-authority>Shi &amp; Bian</tp:taxon-authority><tp:taxon-status xmlns:xlink="http://www.w3.org/1999/xlink" xlink:type="simple">sp. n.</tp:taxon-status><xref ref-type="fig" rid="F1">Map 1</xref><xref ref-type="fig" rid="F3">, Figs 12–17</xref><xref ref-type="fig" rid="F4">, 20–21</xref><!--PageBreak--></tp:nomenclature><tp:treatment-sec sec-type="type material"><title>Type material.</title><p>Holotype: male, pinned, China, Yunnan, Jinping, Pinghe, 12 June 2009, coll. by Fu-Ming Shi.</p></tp:treatment-sec><tp:treatment-sec sec-type="Diagnosis"><title>Diagnosis.</title><p>This species differs from <italic><tp:taxon-name><tp:taxon-name-part taxon-name-part-type="genus">Dialarnaca</tp:taxon-name-part> <tp:taxon-name-part taxon-name-part-type="species">roseola</tp:taxon-name-part></tp:taxon-name></italic> Gorochov, 2005 and <italic><tp:taxon-name><tp:taxon-name-part taxon-name-part-type="genus">Dialarnaca</tp:taxon-name-part> <tp:taxon-name-part taxon-name-part-type="species">longicerca</tp:taxon-name-part></tp:taxon-name></italic> Shi &amp; Bian, sp. n. by: the posterior area of male subgenital plate trapezoidal projected, styli located on lateral margins near middle area of subgenital plate. In <italic><tp:taxon-name><tp:taxon-name-part taxon-name-part-type="genus">Dialarnaca</tp:taxon-name-part> <tp:taxon-name-part taxon-name-part-type="species">roseola</tp:taxon-name-part></tp:taxon-name></italic>, posterior area of male subgenital plate slightly projected, centre of which with 1 shallow concavity. It can be distinguished from <italic><tp:taxon-name><tp:taxon-name-part taxon-name-part-type="genus">Dialarnaca</tp:taxon-name-part> <tp:taxon-name-part taxon-name-part-type="species">longicerca</tp:taxon-name-part></tp:taxon-name></italic> sp. n. by the shape of male cerci and subgenital plate.</p></tp:treatment-sec><tp:treatment-sec sec-type="Description"><title>Description.</title><p>Male. Fastigium verticis broad, about 1.5 times as wide as scape. Eyes ovoid; ocelli conspicuous. Scape about three-quarters length of eye, pedicel about half as <!--PageBreak-->long as scape (Fig. <xref ref-type="fig" rid="F3">12</xref>). Anterior margin of <abbrev xmlns:xlink="http://www.w3.org/1999/xlink" xlink:title="the straight-line distance from the anterior margin of pronotum to posterior margin" xlink:type="simple">pronotum</abbrev> slightly projected, posterior margin almost truncate, ventral margin of lateral lobes undulated (Figs <xref ref-type="fig" rid="F3">12–13</xref>). Hind femora with 7–9 pairs of spines on ventral surface, tibiae with 4–5 pairs of spines on dorsal surface. Posterior margin of ninth abdominal tergite projecting backwards, centre tubercular; posterior margin of tenth abdominal tergite with 1 pair of short, triangular hooks in the middle, the apices slightly directing forwards in lateral view (Figs <xref ref-type="fig" rid="F3">15–16</xref>, <xref ref-type="fig" rid="F4">20–21</xref>). Cerci approximately 3.9 mm, conical, nearly straight, apices obtuse (Figs <xref ref-type="fig" rid="F3">16–17</xref>). Subgenital plate longer than broad, anterior margin almost straight, posterior area obviously projecting backwards, nearly trapezoid, posterior margin almost straight; styli long (about 0.94 mm), cylindrical, located on lateral margins near middle area of subgenital plate (Fig. <xref ref-type="fig" rid="F3">17</xref>).</p><fig id="F3" position="float" orientation="portrait"><label>Figures 12–17.</label><caption><p>
          <italic><tp:taxon-name><tp:taxon-name-part taxon-name-part-type="genus">Dialarnaca</tp:taxon-name-part> <tp:taxon-name-part taxon-name-part-type="species">zhoui</tp:taxon-name-part></tp:taxon-name></italic> sp. n., male. <bold>12</bold> head in frontal view <bold>13</bold> head and <abbrev xmlns:xlink="http://www.w3.org/1999/xlink" xlink:title="the straight-line distance from the anterior margin of pronotum to posterior margin" xlink:type="simple">pronotum</abbrev> in dorsal view <bold>14</bold> head and <abbrev xmlns:xlink="http://www.w3.org/1999/xlink" xlink:title="the straight-line distance from the anterior margin of pronotum to posterior margin" xlink:type="simple">pronotum</abbrev> in lateral view <bold>15</bold> apex of abdomen in lateral view <bold>16</bold> apex of abdomen in apical view <bold>17</bold> apex of abdomen in ventral view.</p></caption><graphic xmlns:xlink="http://www.w3.org/1999/xlink" xlink:href="zookeys-558-001-g003.jpg" position="float" orientation="portrait" xlink:type="simple" id="oo_75651.jpg"/></fig><fig id="F4" position="float" orientation="portrait"><label>Figures 18–21.</label><caption><p>Hooks of male tenth abdominal tergite in <italic><tp:taxon-name><tp:taxon-name-part taxon-name-part-type="genus">Dialarnaca</tp:taxon-name-part></tp:taxon-name></italic> spp. <bold>18–19</bold> <italic><tp:taxon-name><tp:taxon-name-part taxon-name-part-type="genus">Dialarnaca</tp:taxon-name-part> <tp:taxon-name-part taxon-name-part-type="species">longicerca</tp:taxon-name-part></tp:taxon-name></italic> sp. n. <bold>20–21</bold> <italic><tp:taxon-name><tp:taxon-name-part taxon-name-part-type="genus">Dialarnaca</tp:taxon-name-part> <tp:taxon-name-part taxon-name-part-type="species">zhoui</tp:taxon-name-part></tp:taxon-name></italic> sp. n. <bold>18, 21</bold> apical view <bold>19, 21</bold> lateral view.</p></caption><graphic xmlns:xlink="http://www.w3.org/1999/xlink" xlink:href="zookeys-558-001-g004.jpg" position="float" orientation="portrait" xlink:type="simple" id="oo_75652.jpg"/></fig><p>Female. This species is known only from the holotype.</p><p>Coloration. Body reddish yellow. Labrum yellow, eyes brown, ocelli yellow. Spines of all legs black.</p></tp:treatment-sec><tp:treatment-sec sec-type="Measurements"><title>Measurements</title><p>
            <bold>(mm).</bold> Male: <abbrev xmlns:xlink="http://www.w3.org/1999/xlink" xlink:title="the distance from the apex of fastigium verticis to the apex of tegmina" xlink:type="simple">body w/wings</abbrev> 42.0, <abbrev xmlns:xlink="http://www.w3.org/1999/xlink" xlink:title="in male, the distance from the apex of fastigium verticis to the posterior margin of tenth abdominal tergite, in female, the distance from the apex of fastigium verticis to the apex of epiproct" xlink:type="simple">body w/o wings</abbrev> 23.7, <abbrev xmlns:xlink="http://www.w3.org/1999/xlink" xlink:title="the straight-line distance from the anterior margin of pronotum to posterior margin" xlink:type="simple">pronotum</abbrev> 6.5, <abbrev xmlns:xlink="http://www.w3.org/1999/xlink" xlink:title="the distance from the base of tegmen to apex" xlink:type="simple">tegmen</abbrev> 35.5, <abbrev xmlns:xlink="http://www.w3.org/1999/xlink" xlink:title="the distance from the base of hind femur to the apex of genicular lobe" xlink:type="simple">hind femur</abbrev> 18.3.</p></tp:treatment-sec><tp:treatment-sec sec-type="Distribution"><title>Distribution.</title><p>China (Yunnan).</p></tp:treatment-sec><tp:treatment-sec sec-type="Etymology"><title>Etymology.</title><p>This species is named in honour of Dr. Shan-Yi Zhou who provided much assistance in collecting specimens.</p><!--PageBreak--></tp:treatment-sec><tp:treatment-sec><!--Section generated to contain objects referenced in tp:taxon-treatment.--><fig id="F1" position="float" orientation="portrait"><label>Map 1.</label><caption><p>Distribution of <italic><tp:taxon-name><tp:taxon-name-part taxon-name-part-type="genus">Dialarnaca</tp:taxon-name-part></tp:taxon-name></italic> species.</p></caption><graphic xmlns:xlink="http://www.w3.org/1999/xlink" xlink:href="zookeys-558-001-g001.jpg" position="float" orientation="portrait" xlink:type="simple" id="oo_75650.jpg"/></fig></tp:treatment-sec></tp:taxon-treatment>
